# Supplementary material for: A new species of Cheiloneurus Westwood (Hymenoptera, Encyrtidae) as a hyperparasitoid of the invasive cotton mealybug, Phenacoccus solenopsis Tinsley, in China
Source: Zookeys. 2020 Oct 7;974:23–9. doi: 10.3897/zookeys.974.55528 (PMC7557334; doi:10.3897/zookeys.974.55528)
Supplement: XML Treatment for Cheiloneurus nankingensis [file zookeys.974.55528-treatment1.xml]

<!DOCTYPE tp:taxon-treatment
  PUBLIC "-//TaxonX//DTD Taxonomic Treatment Publishing DTD v0 20100105//EN" "tax-treatment-NSO.dtd">
<tp:taxon-treatment xmlns:tp="http://www.plazi.org/taxpub"><tp:treatment-meta><kwd-group><label>Taxon classification</label><kwd><named-content xmlns:xlink="http://www.w3.org/1999/xlink" content-type="kingdom">Animalia</named-content></kwd><kwd><named-content xmlns:xlink="http://www.w3.org/1999/xlink" content-type="order">Hymenoptera</named-content></kwd><kwd><named-content xmlns:xlink="http://www.w3.org/1999/xlink" content-type="family">Encyrtidae</named-content></kwd></kwd-group><mixed-citation publication-type="journal"><person-group><name><surname>Li</surname><given-names>Zhuomiao</given-names></name><name><surname>Yao</surname><given-names>Tingting</given-names></name><name><surname>Xu</surname><given-names>Zhihong</given-names></name><name><surname>Meng</surname><given-names>Ling</given-names></name><name><surname>Li</surname><given-names>Baoping</given-names></name></person-group><article-title>A new species of <italic><tp:taxon-name><tp:taxon-name-part taxon-name-part-type="genus" reg="Cheiloneurus">Cheiloneurus</tp:taxon-name-part></tp:taxon-name></italic> Westwood (<tp:taxon-name><tp:taxon-name-part taxon-name-part-type="order">Hymenoptera</tp:taxon-name-part></tp:taxon-name>, <tp:taxon-name><tp:taxon-name-part taxon-name-part-type="family">Encyrtidae</tp:taxon-name-part></tp:taxon-name>) as a hyperparasitoid of the invasive cotton mealybug, <italic><tp:taxon-name><tp:taxon-name-part taxon-name-part-type="genus" reg="Phenacoccus">Phenacoccus</tp:taxon-name-part> <tp:taxon-name-part taxon-name-part-type="species" reg="solenopsis">solenopsis</tp:taxon-name-part></tp:taxon-name></italic> Tinsley, in China</article-title><source>Zookeys</source><day>07</day><month>10</month><year>2020</year><volume>974</volume><fpage>23</fpage><lpage>29</lpage><pub-id pub-id-type="doi">10.3897/zookeys.974.55528</pub-id></mixed-citation></tp:treatment-meta><tp:nomenclature><tp:taxon-name><object-id xmlns:xlink="http://www.w3.org/1999/xlink" content-type="arpha" xlink:type="simple">861398F4-3CC0-5BCA-A48E-BED3DE03D118</object-id>
            <tp:taxon-name-part taxon-name-part-type="genus" reg="Cheiloneurus">Cheiloneurus</tp:taxon-name-part>
            <tp:taxon-name-part taxon-name-part-type="species" reg="nankingensis">nankingensis</tp:taxon-name-part>
            <object-id xmlns:xlink="http://www.w3.org/1999/xlink" content-type="zoobank" xlink:type="simple">http://zoobank.org/0A0CAA90-9BAD-4A04-8E4A-64851CE36387</object-id>
          </tp:taxon-name><tp:taxon-authority>Li &amp; Xu</tp:taxon-authority><tp:taxon-status xmlns:xlink="http://www.w3.org/1999/xlink" xlink:type="simple">sp. nov.</tp:taxon-status><xref ref-type="fig" rid="F1">Fig. 1</xref><xref ref-type="fig" rid="F2">[female], Fig. 2 [male]</xref></tp:nomenclature><tp:treatment-sec sec-type="type material" id="SECID0E3MAC"><title>Type materials.</title><p><bold><italic>Holotype</italic>.</bold> ♀; China, Jiangsu province: Nanjing city, <named-content xmlns:xlink="http://www.w3.org/1999/xlink" content-type="dwc:institutional_code" xlink:type="simple">NAU</named-content>-affiliated Pailou Experiment station; alt. 18 m; <named-content xmlns:xlink="http://www.w3.org/1999/xlink" content-type="dwc:verbatimCoordinates" xlink:type="simple"><named-content content-type="geo-json" specific-use="{&#34;type&#34;:&#34;Point&#34;,&#34;coordinates&#34;:[118.855833,32.019444]}" id="NCID0EPNAC" xlink:type="simple">32°01'10"N, 118°51'21"E</named-content></named-content>; October 2019; Zhuomiao Li leg. <bold><italic>Paratypes</italic>.</bold> ♀; 15 individuals, same data as for holotype.</p></tp:treatment-sec><tp:treatment-sec sec-type="Deposition" id="SECID0EYNAC"><title>Deposition.</title><p>The type specimens are deposited in the Department of Plant Protection, School of Agriculture and Food Science, Zhejiang Agri &amp; Forest University, Li-an district, Hangzhou city, Zhejiang, China.</p></tp:treatment-sec><tp:treatment-sec sec-type="etymology" id="SECID0E4NAC"><title>Etymology.</title><p>The species name is derived from the name of the city, Nanjing, where the holotype was collected.</p></tp:treatment-sec><tp:treatment-sec sec-type="distribution" id="SECID0ECOAC"><title>Distribution.</title><p>All specimens were collected in an eastern suburb of Nanjing city, Jiangsu province, East China.</p><fig id="F1" position="float" orientation="portrait"><object-id xmlns:xlink="http://www.w3.org/1999/xlink" content-type="doi" xlink:type="simple">10.3897/zookeys.974.55528.figure1</object-id><object-id xmlns:xlink="http://www.w3.org/1999/xlink" content-type="arpha" xlink:type="simple">3108C664-947A-5BCF-8619-767D4003DB7E</object-id><label>Figure 1.</label><caption><p><italic><tp:taxon-name><tp:taxon-name-part taxon-name-part-type="genus" reg="Cheiloneurus">Cheiloneurus</tp:taxon-name-part> <tp:taxon-name-part taxon-name-part-type="species" reg="nankingensis">nankingensis</tp:taxon-name-part></tp:taxon-name></italic> sp. nov. (female, holotype) <bold>A</bold> mesosoma, dorsal view <bold>B</bold> metasoma, dorsal view <bold>C</bold> antennae <bold>D</bold> mandibles <bold>E</bold> fore wing <bold>F</bold> head, front view <bold>G</bold> head, ventral view. Scale bars: 0.10 mm.</p></caption><graphic xmlns:xlink="http://www.w3.org/1999/xlink" xlink:href="zookeys-974-023-g001.jpg" position="float" orientation="portrait" xlink:type="simple" id="oo_460524.jpg"><uri content-type="original_file" xlink:type="simple">https://binary.pensoft.net/fig/460524</uri></graphic></fig></tp:treatment-sec><tp:treatment-sec sec-type="description" id="SECID0ENPAC"><title>Description.</title><p><bold><italic>Female</italic>.</bold> Holotype, body length 1.54 mm; other females ranged from 1.1 to 1.8 mm. Head dark brown, with purple sheen; ocelli reddish brown; compound eye dark brown; scape, pedicel yellowish brown; funicle and clava black, except first funicle segment with narrow strip of yellowish brown on ventral margin; pronotum and mesoscutum black with yellowish green sheen and silvery white setae; tegulae, axillae, scutellum yellowish brown except middle third of scutellum yellowish white; ventral and lateral sides of thorax dark brown with dark purple sheen; propodeum dark brown. Fore wing infuscated, with basal third, apex narrowly and rectangular area behind stigmal vein, hyaline; hyaline area in basal third with oblique infuscate streak; veins brown; hind wing hyaline. Fore and mid legs yellowish brown except middle part of mid tibia brown; hind femora and tibia brown except tibial base white.</p><p>Head: in dorsal view, 0.77 × as broad as high; head width 3.29 × frontovertex width; occipital margin rounded; ocelli arranged in equilateral triangle; <abbrev xmlns:xlink="http://www.w3.org/1999/xlink" xlink:title="distance between the posterior ocelli" id="ABBRID0E1PAC" xlink:type="simple">POL</abbrev> and <abbrev xmlns:xlink="http://www.w3.org/1999/xlink" xlink:title="distance between a posterior ocellus and the corresponding eye margin" id="ABBRID0E5PAC" xlink:type="simple">OOL</abbrev> 2.02 × and 0.30 × as long as diameter of anterior ocellus respectively; anterior ocellus separated with posterior ocelli by distance 1.01 × as long as <abbrev xmlns:xlink="http://www.w3.org/1999/xlink" xlink:title="distance between the posterior ocelli" id="ABBRID0EDAAE" xlink:type="simple">POL</abbrev>; frontovertex with scaly reticulations. In frontal view, 0.79 × as broad as high; toruli separated by 1.93 × their own longest diameters; upper margin below lowest level of compound eye; toruli separated from clypeus by distance 0.73 × as long as longest diameter of torulus; mandible tridentate, teeth acute; maxillary palpi with four segments with rounded apex.</p><p>Antennae: scape cylindrical, 8.27 × as long as broad; pedicel 2.23 × as long as wide and 1.26 × as long as F1. F6 shortest segment; F1 and F2 longer than wide, the ratio of length to width 1.60 and 1.13, respectively; F3–F6 wider than long, the ratio of length to width 0.87, 0.67, 0.67, 0.64, respectively; club 1.78 × as long as broad, slightly shorter than preceding three funicle segments combined, clava with second suture slightly oblique.</p><p>Mesosoma: mesoscutum with striated or scaly reticulations and usually with distinct silvery white setae; notauli virtually absent; axillae and scutellum flat and usually with sculpture scaly; apex of scutellum with a tuft of bristles (bristles are easily lost at making slide but their swelling bases are recognizable); hind margin of scutellum reaching base of propodeum; mesopleura smooth, reaching base of abdomen; propodeum smooth.</p><p>Fore wings: 3.01 × as long as broad, with uniform cilia except basal third; submarginal vein with about five setae; submarginal vein 3.90 × as long as stigmal vein; linea calva closed anteriorly by two or three lines of setae and posteriorly closed by 11 or 12 lines of hyaline setae.</p><p>Legs: a row of spines at apex of mid tibia; tibial spur 0.96 × as long asbasitarsus ; basitarsus longer than tarsal segments 2–4.</p><p>Metasoma: oblong in dorsal view. Ovipositor sheaths yellow. Exserted part of ovipositor sheaths (from slide) 0.15 × gaster length.</p><p>Measurements (from slide): length of mid tibia 0.65 mm, mesosoma 0.73 mm, metasoma 0.70 mm, forewing 1.25 mm.</p><fig id="F2" position="float" orientation="portrait"><object-id xmlns:xlink="http://www.w3.org/1999/xlink" content-type="doi" xlink:type="simple">10.3897/zookeys.974.55528.figure2</object-id><object-id xmlns:xlink="http://www.w3.org/1999/xlink" content-type="arpha" xlink:type="simple">B7BEE95F-4D1B-5B9F-996D-E46593E34AD6</object-id><label>Figure 2.</label><caption><p><italic><tp:taxon-name><tp:taxon-name-part taxon-name-part-type="genus" reg="Cheiloneurus">Cheiloneurus</tp:taxon-name-part> <tp:taxon-name-part taxon-name-part-type="species" reg="nankingensis">nankingensis</tp:taxon-name-part></tp:taxon-name></italic> sp. nov. (male) <bold>A</bold> fore wing <bold>B</bold> antennae <bold>C</bold> head, front view <bold>D</bold> head, ventral view <bold>E</bold> mesosoma, dorsal view <bold>F</bold> metasoma, dorsal view. Scale bars: 0.10 mm.</p></caption><graphic xmlns:xlink="http://www.w3.org/1999/xlink" xlink:href="zookeys-974-023-g002.jpg" position="float" orientation="portrait" xlink:type="simple" id="oo_460525.jpg"><uri content-type="original_file" xlink:type="simple">https://binary.pensoft.net/fig/460525</uri></graphic></fig><p><bold><italic>Male</italic>.</bold> Length 1.07 mm. Body black. Antennae slender with radicle, scape and pedicel dark yellowish brown; funicle and clava black. Oval compound eye and ocelli black. Legs yellowish brown.</p><p>Head: in frontal view, approximately triangular with scaly reticulations, 0.97 × as broad as high; <abbrev xmlns:xlink="http://www.w3.org/1999/xlink" xlink:title="distance between the posterior ocelli" id="ABBRID0E1BAE" xlink:type="simple">POL</abbrev> and <abbrev xmlns:xlink="http://www.w3.org/1999/xlink" xlink:title="distance between a posterior ocellus and the corresponding eye margin" id="ABBRID0E5BAE" xlink:type="simple">OOL</abbrev> 3.00 × and 0.92 × as long as diameter of anterior ocellus, respectively; toruli separated by 0.83 × their own longest diameters; mandible bidentate; toruli diameters 0.69 × and 2.26 × as long as <abbrev xmlns:xlink="http://www.w3.org/1999/xlink" xlink:title="distance between the posterior ocelli" id="ABBRID0ECCAE" xlink:type="simple">POL</abbrev> and <abbrev xmlns:xlink="http://www.w3.org/1999/xlink" xlink:title="distance between a posterior ocellus and the corresponding eye margin" id="ABBRID0EGCAE" xlink:type="simple">OOL</abbrev>, respectively; distance between compound eyes 3.45 × as long as that between toruli.</p><p>Antennae: scape cylindrical, 6.53 × and 0.46 × as long as broad and head height, respectively; pedicel triangular; clava unsegmented, longer than F5–F6 combined; scape 3.35, 1.62, 1.95, 2.13, 2.14, 2.15, 2.18, and 1.05 times as long as pedicel, F1–F6, and clava, respectively; F1 slightly longer than F2–F6 separately; F2–F6 nearly same length; ratio of length to width 2.57, 2.20, 2.30, 2.22, 2.15, and 2.18 for F1 to F6, respectively.</p><p>Mesosoma: In dorsal view, 1.35 × as long as width; mesoscutum, axillae, and scutellum with sculpture scaly and similar to head sculpture; scutellum 0.97 × as long as height; setae and notauli virtually absent.</p><p>Fore wings: 2.42 × as long as broad; submarginal vein with about 13 setae; postmarginal and submarginal veins 0.58 × and 10.65 × as long as stigmal vein.</p><p>Legs: mid tibia with row of spines apically; spur 1.08 × as long as basitarsus.</p><p>Metanotum: nearly triangular in dorsal view. Shorter than thorax.</p><p>Measurements (from slide): mesosoma length 0.55 mm, metasoma length 0.43 mm, antennae 0.86 mm, and mid tibia length 0.43 mm.</p></tp:treatment-sec><tp:treatment-sec sec-type="diagnosis" id="SECID0EQCAE"><title>Diagnosis.</title><p>This new species resembles <italic><tp:taxon-name><tp:taxon-name-part taxon-name-part-type="genus" reg="Cheiloneurus">C.</tp:taxon-name-part> <tp:taxon-name-part taxon-name-part-type="species" reg="arabiacus">arabiacus</tp:taxon-name-part></tp:taxon-name></italic> Hayat, (2014) but differs from it in the following respects (compared with <italic><tp:taxon-name><tp:taxon-name-part taxon-name-part-type="genus" reg="Cheiloneurus">C.</tp:taxon-name-part> <tp:taxon-name-part taxon-name-part-type="species" reg="arabiacus">arabiacus</tp:taxon-name-part></tp:taxon-name></italic> in brackets): without an infuscate area below proximal half of parastigma (with it); scape cylindrical (slightly expanded in the middle); pedicel as long as F1 (longer than F1–F2 combined); F3 quadrate or slightly broader than long (F3 longer than broad); F4–F6 broader than long (F4, F5 quadrate); clava shorter than F4–F6 combined (longer than F4–F6 combined); head in frontal view higher than broad (broader than high); mandible with three acute teeth (with two acute and one round teeth).</p></tp:treatment-sec><tp:treatment-sec sec-type="biology" id="SECID0EMDAE"><title>Biology.</title><p>Little has been known about biology of this new species. It is a hyperparasitoid with the encyrtid wasp <italic><tp:taxon-name><tp:taxon-name-part taxon-name-part-type="genus" reg="Aenasius">A.</tp:taxon-name-part> <tp:taxon-name-part taxon-name-part-type="species" reg="arizonensis">arizonensis</tp:taxon-name-part></tp:taxon-name></italic> as the host, which is a primary and solitary parasitoid of the cotton mealybug <italic><tp:taxon-name><tp:taxon-name-part taxon-name-part-type="genus" reg="Phenacoccus">P.</tp:taxon-name-part> <tp:taxon-name-part taxon-name-part-type="species" reg="solenopsis">solenopsis</tp:taxon-name-part></tp:taxon-name></italic>. This hyperparasitoid attacks only mealybugs that have already been parasitized by <italic><tp:taxon-name><tp:taxon-name-part taxon-name-part-type="genus" reg="Aenasius">A.</tp:taxon-name-part> <tp:taxon-name-part taxon-name-part-type="species" reg="arizonensis">arizonensis</tp:taxon-name-part></tp:taxon-name></italic> and the number of offspring hyperparasitoids ermerging from a mummified mealybug ranges from one to 18. The prevalence of hyperparasitism by this wasp across the range of the cotton mealybug remains to be investigated.</p></tp:treatment-sec></tp:taxon-treatment>
